# Supplementary material for: Somatic mutational landscape in von Hippel–Lindau familial hemangioblastoma
Source: Mol Oncol. 2026 Mar 23:10.1002/1878-0261.70228. Online ahead of print. doi: 10.1002/1878-0261.70228 (PMC13398559; doi:10.1002/1878-0261.70228)
Supplement: Supplementary file 2 — Table S2. NGS sequencing metrics. [file MOL2-9999-0-s001.xlsx]

## Sheet: Ark1
Table S2. NGS sequencing metrics
Sample	Duplicates	TOTAL_READS IN MILIONS	MEAN_BAIT_COVERAGE	MEAN_TARGET_COVERAGE	MEDIAN_TARGET_COVERAGE	min10X	min30X	min50X
Patient_01-Blod_nimblegen-medexome_HGVM5DSXX	0.531539	368.1	798.563	299.033	200	0.984034	0.977879	0.970557
Patient_01-CNS1_nimblegen-medexome_HGVM5DSXX	0.825532	99.9	213.164	16.9278	14	0.682456	0.136874	0.019637
Patient_01-CNS3_nimblegen-medexome_HGVM5DSXX	0.815665	486.0	1065.04	132.871	118	0.977031	0.948205	0.883063
Patient_01-CNS4_nimblegen-medexome_HGVM5DSXX	0.813296	277.4	604.919	60.6085	55	0.962572	0.821131	0.570313
Patient_01-CNS5_nimblegen-medexome_HGVM5DSXX	0.814234	124.5	271.164	26.2766	23	0.8479	0.357244	0.099248
Patient_02-Blod_nimblegen-medexome_HGVM5DSXX	0.349165	141.6	306.313	164.951	142	0.980473	0.96484	0.927688
Patient_02-CNS1_nimblegen-medexome_HGVM5DSXX	0.830682	246.6	548.003	51.1507	47	0.953947	0.76087	0.462231
Patient_02-CNS2_nimblegen-medexome_HGVM5DSXX	0.645395	364.9	800.425	201.328	189	0.981091	0.969998	0.953702
Patient_02-CNS3_nimblegen-medexome_HGVM5DSXX	0.62869	287.6	631.947	162.027	147	0.978063	0.958569	0.924644
Patient_03-Blod_nimblegen-medexome_HGVM5DSXX	0.431871	194.9	421.251	195.851	174	0.981617	0.97097	0.952564
Patient_03-CNS1_nimblegen-medexome_HGVM5DSXX	0.600074	262.4	583.707	144.355	135	0.977903	0.954429	0.913644
Patient_03-CNS2_nimblegen-medexome_HGVM5DSXX	0.507402	2.2	3.15042	0.548046	0	0.001546	0.000104	2e-05
Patient_04-Blod_nimblegen-medexome_HGVM5DSXX	0.34232	134.5	291.121	157.648	137	0.981852	0.965978	0.927988
Patient_04-CNS1_nimblegen-medexome_HGVM5DSXX	0.653543	280.5	617.344	146.485	137	0.980579	0.963441	0.932077
Patient_04-CNS2_nimblegen-medexome_HGVM5DSXX	0.724921	425.2	946.174	168.686	161	0.981491	0.960957	0.930755
Patient_04-CNS3_nimblegen-medexome_HGVM5DSXX	0.639359	15.3	24.3802	2.90169	2	0.04681	0.003855	0.001242
Patient_05-Blod_nimblegen-medexome_HGVM5DSXX	0.35822	123.6	264.713	141.896	125	0.981101	0.962425	0.915453
Patient_05-CNS1_nimblegen-medexome_HGVM5DSXX	0.701746	23.5	36.6762	3.49271	2	0.062292	0.004604	0.001435
Patient_05-CNS2_nimblegen-medexome_HGVM5DSXX	0.750996	517.6	1147.73	179.336	170	0.981939	0.967293	0.944403
Patient_05-CNS3_nimblegen-medexome_HGVM5DSXX	0.727955	390.5	867.531	148.919	140	0.979635	0.956366	0.919935
Patient_05-CNS4_nimblegen-medexome_HGVM5DSXX	0.681607	270.8	597.741	107.096	99	0.971931	0.921238	0.839535
Patient_05-CNS5_nimblegen-medexome_HGVM5DSXX	0.754532	427.9	947.16	137.418	130	0.979122	0.952493	0.909448
Patient_05-CNS6	0.751	2.2	1.7	0	0	0.001	0	0
Patient_05-CNS7	0.647	4.1	0.3	1	0	0.004	0.001	0
Patient_06-Blod_nimblegen-medexome_HGVM5DSXX	0.38584	165.3	356.826	179.5	158	0.98223	0.970175	0.94618
Patient_06-CNS1_nimblegen-medexome_HGVM5DSXX	0.660749	61.2	130.907	22.3459	19	0.814719	0.246762	0.051545
Patient_06-CNS3_nimblegen-medexome_HGVM5DSXX	0.74652	214.4	471.296	63.3547	58	0.958384	0.831645	0.605203
Patient_06-CNS4_nimblegen-medexome_HGVM5DSXX	0.546147	65.2	142.331	34.6714	31	0.896912	0.528157	0.203493
Patient_06-CNS6_nimblegen-medexome_HGVM5DSXX	0.584477	219.5	487.773	119.573	112	0.975025	0.933139	0.869242
Patient_06-CNS7_nimblegen-medexome_HGVM5DSXX	0.567426	223.7	496.317	137.122	130	0.97778	0.951385	0.910004
Patient_06-CNS9_nimblegen-medexome_HGVM5DSXX	0.606999	170.3	377.945	91.445	86	0.973639	0.924256	0.820281
Patient_07-Blod_nimblegen-medexome_HGVM5DSXX	0.35588	134.7	290.435	154.352	135	0.981359	0.965331	0.927632
Patient_07-CNS1_nimblegen-medexome_HGVM5DSXX	0.728308	121.8	265.654	34.4672	31	0.917485	0.538466	0.197592
Patient_08-Blod	0.74	750.0	1295	228	165	99.5%	97.4%	93.2%
Patient_08-CNS1	0.71	258.5	471	81	70	98.5%	91.9%	81.1%
Patient_08-CNS2	0.74	304.2	565	83	72	98.6%	92.4%	82.7%
Term definitions: https://broadinstitute.github.io/picard/picard-metric-definitions.html
