# Supplementary material for: Somatic mutational landscape in von Hippel–Lindau familial hemangioblastoma
Source: Mol Oncol. 2026 Mar 23:10.1002/1878-0261.70228. Online ahead of print. doi: 10.1002/1878-0261.70228 (PMC13398559; doi:10.1002/1878-0261.70228)
Supplement: Supplementary file 4 — Table S5. 100 most significantly enriched GO terms. Table S6. 100 most significantly enriched cell types signature sets. [file MOL2-9999-0-s002.xlsx]

## Sheet: Table S5
Table S5.
Overlap Results
GO terms, 100 most siginificantly enriched GO terms
Abbreviations: GO: Gene Ontology; BP: biological process; CC: cellular component; MF: molecular function; k/K: is the ratio between the genes in overlap and total number of genes in the category FDR q-value is calculated correcting for multiple testing
Collection(s):	GO
# overlaps shown:	80
# genesets in collections:	10454
# genes in comparison (n):	162
# genes in universe (N):	42577
Gene Set Name	# Genes in Gene Set (K)	Description	# Genes in Overlap (k)	k/K	p-value	FDR q-value
GOBP_HEAD_DEVELOPMENT	785	The biological process whose specific outcome is the progression of a head from an initial condition to its mature state. The head is the anterior-most division of the body. [GOC:dph]	19	0.0242	2.01E-10	1.38E-6
GOBP_CELL_CYCLE	1684	The progression of biochemical and morphological phases and events that occur in a cell during successive cell replication or nuclear replication events. Canonically, the cell cycle comprises the replication and segregation of genetic material followed by the division of the cell, but in endocycles or syncytial cells nuclear replication or nuclear division may not be followed by cell division. [G…	27	0.0160	2.63E-10	1.38E-6
GOBP_CELL_CYCLE_PROCESS	1305	The cellular process that ensures successive accurate and complete genome replication and chromosome segregation. [GOC:isa_complete, GOC:mtg_cell_cycle]	23	0.0176	1.09E-9	3.79E-6
GOBP_CELL_MOTILITY	1863	Any process involved in the controlled self-propelled movement of a cell that results in translocation of the cell from one place to another. [GOC:dgh, GOC:dph, GOC:isa_complete, GOC:mlg]	27	0.0145	2.33E-9	6.09E-6
GOBP_GENERATION_OF_NEURONS	1510	The process in which nerve cells are generated. This includes the production of neuroblasts and their differentiation into neurons. [GOC:nln]	24	0.0159	3.45E-9	7.21E-6
GOBP_NEUROGENESIS	1745	Generation of cells within the nervous system. [GO_REF:0000021, GOC:cls, GOC:curators, GOC:dgh, GOC:dph, GOC:jid]	25	0.0143	1.23E-8	2.15E-5
GOBP_REPRODUCTIVE_PROCESS	1549	A biological process that directly contributes to the process of producing new individuals by one or two organisms. The new individuals inherit some proportion of their genetic material from the parent or parents. [GOC:dph, GOC:isa_complete]	23	0.0148	2.64E-8	3.94E-5
GOBP_CENTRAL_NERVOUS_SYSTEM_DEVELOPMENT	1037	The process whose specific outcome is the progression of the central nervous system over time, from its formation to the mature structure. The central nervous system is the core nervous system that serves an integrating and coordinating function. In vertebrates it consists of the brain and spinal cord. In those invertebrates with a central nervous system it typically consists of a brain, cerebral…	18	0.0174	1.01E-7	1.32E-4
GOBP_POSITIVE_REGULATION_OF_SIGNALING	1828	Any process that activates, maintains or increases the frequency, rate or extent of a signaling process. [GOC:mtg_signal]	24	0.0131	1.26E-7	1.47E-4
GOBP_HINDBRAIN_DEVELOPMENT	159	The process whose specific outcome is the progression of the hindbrain over time, from its formation to the mature structure. The hindbrain is the posterior of the three primary divisions of the developing chordate brain, or the corresponding part of the adult brain (in vertebrates, includes the cerebellum, pons, and medulla oblongata and controls the autonomic functions and equilibrium). [http:/…	8	0.0503	1.92E-7	2.01E-4
GOBP_SEXUAL_REPRODUCTION	1099	A type of reproduction that combines the genetic material of two gametes (such as a sperm or egg cell or fungal spores). The gametes have an haploid genome (with a single set of chromosomes, the product of a meiotic division) and combines with one another to produce a zygote (diploid). [Wikipedia:Sexual_reproduction]	18	0.0164	2.37E-7	2.26E-4
GOBP_LOCOMOTION	1355	Self-propelled movement of a cell or organism from one location to another. [GOC:dgh]	19	0.0140	1.11E-6	9.66E-4
GOBP_MULTICELLULAR_ORGANISMAL_REPRODUCTIVE_PROCESS	980	The process, occurring above the cellular level, that is pertinent to the reproductive function of a multicellular organism. This includes the integrated processes at the level of tissues and organs. [GOC:dph, GOC:jid, GOC:tb]	16	0.0163	1.2E-6	9.66E-4
GOBP_MALE_GAMETE_GENERATION	658	Generation of the male gamete; specialised haploid cells produced by meiosis and along with a female gamete takes part in sexual reproduction. [GOC:dph, GOC:jid]	13	0.0198	1.62E-6	1.21E-3
GOBP_REGULATION_OF_INTRACELLULAR_SIGNAL_TRANSDUCTION	1853	Any process that modulates the frequency, rate or extent of intracellular signal transduction. [GOC:dph, GOC:signaling, GOC:tb, GOC:TermGenie]	22	0.0119	2.33E-6	1.54E-3
GOMF_KINASE_BINDING	794	Binding to a kinase, any enzyme that catalyzes the transfer of a phosphate group. [GOC:jl]	14	0.0176	2.39E-6	1.54E-3
GOBP_CHROMATIN_REMODELING	688	A dynamic process of chromatin reorganization resulting in changes to chromatin structure. These changes allow DNA metabolic processes such as transcriptional regulation, DNA recombination, DNA repair, and DNA replication. [GOC:jid, GOC:vw, PMID:12042764, PMID:12697820]	13	0.0189	2.63E-6	1.54E-3
GOBP_REGULATION_OF_LOCOMOTION	1170	Any process that modulates the frequency, rate or extent of locomotion of a cell or organism. [GOC:ems]	17	0.0145	2.65E-6	1.54E-3
GOMF_MOLECULAR_ADAPTOR_ACTIVITY	1175	The binding activity of a molecule that brings together two or more molecules through a selective, non-covalent, often stoichiometric interaction, permitting those molecules to function in a coordinated way. [GOC:mtg_MIT_16mar07, GOC:vw]	17	0.0145	2.8E-6	1.54E-3
GOBP_PROTEIN_DNA_COMPLEX_ORGANIZATION	939	Any process in which macromolecules aggregate, disaggregate, or are modified, resulting in the formation, disassembly, or alteration of a protein-DNA complex. [GOC:mah]	15	0.0160	3.42E-6	1.79E-3
GOBP_RESPONSE_TO_NUTRIENT	168	Any process that results in a change in state or activity of a cell or an organism (in terms of movement, secretion, enzyme production, gene expression, etc.) as a result of a nutrient stimulus. [GOC:go_curators]	7	0.0417	4.01E-6	1.99E-3
GOBP_FOREBRAIN_DEVELOPMENT	411	The process whose specific outcome is the progression of the forebrain over time, from its formation to the mature structure. The forebrain is the anterior of the three primary divisions of the developing chordate brain or the corresponding part of the adult brain (in vertebrates, includes especially the cerebral hemispheres, the thalamus, and the hypothalamus and especially in higher vertebrates…	10	0.0243	4.43E-6	2.1E-3
GOBP_INTRACELLULAR_SIGNALING_CASSETTE	1952	An intracellular signaling module that is part of larger signaling pathways that can be initiated either intracellularly or by cell surface receptors. Intracellular signaling cassettes are discrete signaling units that are often shared by multiple signaling pathways. [GOC:ha, GOC:pg]	22	0.0113	5.35E-6	2.43E-3
GOBP_METENCEPHALON_DEVELOPMENT	116	The process whose specific outcome is the progression of the metencephalon over time, from its formation to the mature structure. [GO_REF:0000021, GOC:cls, GOC:curators, GOC:dgh, GOC:dph, GOC:jid]	6	0.0517	5.81E-6	2.53E-3
GOCC_COLLAGEN_CONTAINING_EXTRACELLULAR_MATRIX	429	An extracellular matrix consisting mainly of proteins (especially collagen) and glycosaminoglycans (mostly as proteoglycans) that provides not only essential physical scaffolding for the cellular constituents but can also initiate crucial biochemical and biomechanical cues required for tissue morphogenesis, differentiation and homeostasis. The components are secreted by cells in the vicinity and …	10	0.0233	6.44E-6	2.69E-3
GOBP_REGULATION_OF_CELL_CYCLE	1126	Any process that modulates the rate or extent of progression through the cell cycle. [GOC:ai, GOC:dph, GOC:tb]	16	0.0142	7e-06	2.81E-3
GOBP_NEURON_MIGRATION	184	The characteristic movement of an immature neuron from germinal zones to specific positions where they will reside as they mature. [CL:0000540, GOC:go_curators]	7	0.0380	7.28E-6	2.82E-3
GOBP_REGULATION_OF_DNA_REPLICATION	127	Any process that modulates the frequency, rate or extent of DNA replication. [GOC:go_curators]	6	0.0472	9.77E-6	3.65E-3
GOBP_POSITIVE_REGULATION_OF_INTRACELLULAR_SIGNAL_TRANSDUCTION	1056	Any process that activates or increases the frequency, rate or extent of intracellular signal transduction. [GOC:BHF, GOC:dph, GOC:signaling, GOC:tb, GOC:TermGenie]	15	0.0142	1.38E-5	4.97E-3
GOBP_GAMETE_GENERATION	822	The generation and maintenance of gametes in a multicellular organism. A gamete is a haploid reproductive cell. [GOC:ems, GOC:mtg_sensu]	13	0.0158	1.75E-5	5.9E-3
GOBP_CELL_PROJECTION_ORGANIZATION	1644	A process that is carried out at the cellular level which results in the assembly, arrangement of constituent parts, or disassembly of a prolongation or process extending from a cell, e.g. a flagellum or axon. [GOC:jl, GOC:mah, http://www.cogsci.princeton.edu/~wn/]	19	0.0116	1.75E-5	5.9E-3
GOMF_CALCIUM_ION_BINDING	712	Binding to a calcium ion (Ca2+). [GOC:ai]	12	0.0169	2e-05	6.55E-3
GOBP_CYTOSKELETON_ORGANIZATION	1525	A process that is carried out at the cellular level which results in the assembly, arrangement of constituent parts, or disassembly of cytoskeletal structures. [GOC:dph, GOC:jl, GOC:mah]	18	0.0118	2.24E-5	7.11E-3
GOBP_ORGANELLE_FISSION	498	The creation of two or more organelles by division of one organelle. [GOC:jid]	10	0.0201	2.32E-5	7.14E-3
GOBP_VASCULATURE_DEVELOPMENT	848	The process whose specific outcome is the progression of the vasculature over time, from its formation to the mature structure. The vasculature is an interconnected tubular multi-tissue structure that contains fluid that is actively transported around the organism. [GOC:dph, UBERON:0002409]	13	0.0153	2.42E-5	7.14E-3
GOBP_AMEBOIDAL_TYPE_CELL_MIGRATION	502	Cell migration that is accomplished by extension and retraction of a pseudopodium. [GOC:dph]	10	0.0199	2.49E-5	7.14E-3
GOBP_CELL_MORPHOGENESIS	981	The developmental process in which the size or shape of a cell is generated and organized. [GOC:clt, GOC:dph, GOC:go_curators, GOC:tb]	14	0.0143	2.56E-5	7.14E-3
GOBP_CELL_ADHESION	1542	The attachment of a cell, either to another cell or to an underlying substrate such as the extracellular matrix, via cell adhesion molecules. [GOC:hb, GOC:pf]	18	0.0117	2.59E-5	7.14E-3
GOCC_CYTOPLASMIC_STRESS_GRANULE	92	A dense aggregation in the cytosol composed of proteins and RNAs that appear when the cell is under stress. [GOC:ans, PMID:17284590, PMID:17601829, PMID:17967451, PMID:20368989]	5	0.0543	2.82E-5	7.56E-3
GOBP_POSITIVE_REGULATION_OF_LOCOMOTION	637	Any process that activates or increases the frequency, rate or extent of locomotion of a cell or organism. [GOC:go_curators]	11	0.0173	3.6E-5	9.35E-3
GOCC_SUPRAMOLECULAR_COMPLEX	1435	A cellular component that consists of an indeterminate number of proteins or macromolecular complexes, organized into a regular, higher-order structure such as a polymer, sheet, network or a fiber. [GOC:dos]	17	0.0118	3.67E-5	9.35E-3
GOBP_DEVELOPMENTAL_PROCESS_INVOLVED_IN_REPRODUCTION	1018	A developmental process in which a progressive change in the state of some part of an organism, germline or somatic, specifically contributes to its ability to form offspring. [GOC:dph, GOC:isa_complete]	14	0.0138	3.83E-5	9.52E-3
GOBP_ESTABLISHMENT_OF_RNA_LOCALIZATION	163	The directed movement of RNA to a specific location. [GOC:ai]	6	0.0368	4.01E-5	9.53E-3
GOBP_NEURON_DEVELOPMENT	1159	The process whose specific outcome is the progression of a neuron over time, from initial commitment of the cell to a specific fate, to the fully functional differentiated cell. [GOC:dph]	15	0.0129	4.01E-5	9.53E-3
GOBP_ORGANELLE_ASSEMBLY	1040	The aggregation, arrangement and bonding together of a set of components to form an organelle. An organelle is an organized structure of distinctive morphology and function. Includes the nucleus, mitochondria, plastids, vacuoles, vesicles, ribosomes and the cytoskeleton. Excludes the plasma membrane. [GOC:mah]	14	0.0135	4.81E-5	1.12E-2
GOMF_HISTONE_BINDING	248	Binding to a histone, any of a group of water-soluble proteins found in association with the DNA of eukaryotic or archaeal chromosomes. They are involved in the condensation and coiling of chromosomes during cell division and have also been implicated in gene regulation and DNA replication. They may be chemically modified (methylated, acetlyated and others) to regulate gene transcription. [GOC:jl…	7	0.0282	4.95E-5	1.12E-2
GOCC_INTRACELLULAR_PROTEIN_CONTAINING_COMPLEX	923	A protein-containing complex located intracellularly. [GOC:pg]	13	0.0141	5.74E-5	1.27E-2
GOBP_COLLAGEN_METABOLIC_PROCESS	107	The chemical reactions and pathways involving collagen, any of a group of fibrous proteins of very high tensile strength that form the main component of connective tissue in animals. Collagen is highly enriched in glycine (some regions are 33% glycine) and proline, occurring predominantly as 3-hydroxyproline (about 20%). [GOC:mah, ISBN:0198506732]	5	0.0467	5.83E-5	1.27E-2
GOCC_EXTERNAL_ENCAPSULATING_STRUCTURE	564	A structure that lies outside the plasma membrane and surrounds the entire cell or cells. This does not include the periplasmic space. [GOC:go_curators]	10	0.0177	6.58E-5	1.4E-2
GOCC_CULLIN_RING_UBIQUITIN_LIGASE_COMPLEX	186	Any ubiquitin ligase complex in which the catalytic core consists of a member of the cullin family and a RING domain protein; the core is associated with one or more additional proteins that confer substrate specificity. [PMID:15571813, PMID:15688063]	6	0.0323	8.34E-5	1.74E-2
GOBP_POSITIVE_REGULATION_OF_MAPK_CASCADE	473	Any process that activates or increases the frequency, rate or extent of signal transduction mediated by the MAPK cascade. [GOC:go_curators]	9	0.0190	9.02E-5	1.81E-2
GOMF_MODIFICATION_DEPENDENT_PROTEIN_BINDING	189	Binding to a protein upon post-translation modification of the target protein. [PMID:26060076]	6	0.0317	9.1E-5	1.81E-2
GOBP_NEGATIVE_REGULATION_OF_MULTICELLULAR_ORGANISMAL_PROCESS	1248	Any process that stops, prevents, or reduces the frequency, rate or extent of an organismal process, the processes pertinent to the function of an organism above the cellular level; includes the integrated processes of tissues and organs. [GOC:ai]	15	0.0120	9.16E-5	1.81E-2
GOBP_PALLIUM_DEVELOPMENT	192	The process whose specific outcome is the progression of the pallium over time, from its formation to the mature structure. The pallium is the roof region of the telencephalon. [GO_REF:0000021, GOC:cls, GOC:dgh, GOC:dph, GOC:jid, PMID:12626695]	6	0.0312	9.93E-5	1.92E-2
GOBP_TELENCEPHALON_DEVELOPMENT	278	The process whose specific outcome is the progression of the telencephalon over time, from its formation to the mature structure. The telencephalon is the paired anteriolateral division of the prosencephalon plus the lamina terminalis from which the olfactory lobes, cerebral cortex, and subcortical nuclei are derived. [GO_REF:0000021, GOC:cls, GOC:dgh, GOC:dph, GOC:jid, PMID:12626695]	7	0.0252	1.01E-4	1.92E-2
GOBP_DNA_REPLICATION	280	The cellular metabolic process in which a cell duplicates one or more molecules of DNA. DNA replication begins when specific sequences, known as origins of replication, are recognized and bound by the origin recognition complex, and ends when the original DNA molecule has been completely duplicated and the copies topologically separated. The unit of replication usually corresponds to the genome o…	7	0.0250	1.06E-4	1.97E-2
GOCC_CATALYTIC_COMPLEX	1739	A protein complex which is capable of catalytic activity. [GOC:bhm, GOC:TermGenie, PMID:8077207]	18	0.0104	1.2E-4	2.2E-2
GOBP_NITROGEN_COMPOUND_TRANSPORT	1903	The directed movement of nitrogen-containing compounds into, out of or within a cell, or between cells, by means of some agent such as a transporter or pore. [GOC:mah]	19	0.0100	1.23E-4	2.22E-2
GOBP_RNA_LOCALIZATION	201	A process in which RNA is transported to, or maintained in, a specific location. [GOC:ai]	6	0.0299	1.27E-4	2.26E-2
GOBP_MEIOTIC_CELL_CYCLE	290	Progression through the phases of the meiotic cell cycle, in which canonically a cell replicates to produce four offspring with half the chromosomal content of the progenitor cell via two nuclear divisions. [GOC:ai]	7	0.0241	1.31E-4	2.26E-2
GOMF_ACETYLATION_DEPENDENT_PROTEIN_BINDING	26	Binding to a protein upon acetylation of the target protein. [PMID:26060076]	3	0.1154	1.32E-4	2.26E-2
GOBP_PIRNA_MEDIATED_RETROTRANSPOSON_SILENCING_BY_HETEROCHROMATIN_FORMATION	5	A retrotransposon silencing mechanism in which a Piwi-associated RNA (piRNA) triggers heterochromatin assembly. Heterochromatin is a chromatin conformation that is refractory to transcription. [PMID:32381626, PMID:32674113]	2	0.4000	1.43E-4	2.41E-2
GOBP_MRNA_TRANSPORT	131	The directed movement of mRNA, messenger ribonucleic acid, into, out of or within a cell, or between cells, by means of some agent such as a transporter or pore. [GOC:ai]	5	0.0382	1.52E-4	2.52E-2
GOBP_REGULATION_OF_EPITHELIAL_CELL_MIGRATION	300	Any process that modulates the frequency, rate or extent of epithelial cell migration. [GOC:BHF, GOC:dph, GOC:tb]	7	0.0233	1.62E-4	2.64E-2
GOMF_HISTONE_MODIFYING_ACTIVITY	214	A catalytic activity that acts on a histone protein. Reversible histone modifications contribute to regulation of gene expression. [GOC:pg]	6	0.0280	1.79E-4	2.87E-2
GOBP_TUBE_DEVELOPMENT	1182	The process whose specific outcome is the progression of a tube over time, from its initial formation to a mature structure. Epithelial and endothelial tubes transport gases, liquids and cells from one site to another and form the basic structure of many organs and tissues including lung and trachea, kidney, the mammary gland, the vascular system and the gastrointestinal and urinary-genital tract…	14	0.0118	1.84E-4	2.87E-2
GOBP_CHROMOSOME_ORGANIZATION	640	A process that is carried out at the cellular level that results in the assembly, arrangement of constituent parts, or disassembly of chromosomes, structures composed of a very long molecule of DNA and associated proteins that carries hereditary information. This term covers covalent modifications at the molecular level as well as spatial relationships among the major components of a chromosome. …	10	0.0156	1.84E-4	2.87E-2
GOBP_MEIOTIC_CELL_CYCLE_PROCESS	217	A process that is part of the meiotic cell cycle. [GO_REF:0000060, GOC:mtg_cell_cycle, GOC:TermGenie]	6	0.0276	1.93E-4	2.97E-2
GOBP_MITOTIC_CELL_CYCLE_PROCESS	774	A process that is part of the mitotic cell cycle. [GO_REF:0000060, GOC:mtg_cell_cycle, GOC:TermGenie]	11	0.0142	0.0002	3.02E-2
GOCC_UBIQUITIN_LIGASE_COMPLEX	314	A protein complex that includes a ubiquitin-protein ligase and enables ubiquitin protein ligase activity. The complex also contains other proteins that may confer substrate specificity on the complex. [GOC:jh2, PMID:9529603]	7	0.0223	2.13E-4	3.19E-2
GOBP_HETEROCHROMATIN_FORMATION	143	An epigenetic gene silencing mechanism in which chromatin is compacted into heterochromatin, resulting in a chromatin conformation refractory to transcription. This process starts with heterochromatin nucleation, its spreading, and ends with heterochromatin boundary formation. [PMID:25192661, PMID:33827924]	5	0.0350	2.28E-4	3.36E-2
GOBP_MITOTIC_CELL_CYCLE	926	Progression through the phases of the mitotic cell cycle, the most common eukaryotic cell cycle, which canonically comprises four successive phases called G1, S, G2, and M and includes replication of the genome and the subsequent segregation of chromosomes into daughter cells. In some variant cell cycles nuclear replication or nuclear division may not be followed by cell division, or G1 and G2 ph…	12	0.0130	2.39E-4	3.47E-2
GOBP_MICROTUBULE_ORGANIZING_CENTER_LOCALIZATION	32	Any process in which the microtubule organizing center is transported to, and/or maintained in, a specific location within the cell. [PMID:21281821]	3	0.0938	2.47E-4	3.54E-2
GOBP_NUCLEOBASE_CONTAINING_COMPOUND_TRANSPORT	233	The directed movement of nucleobases, nucleosides, nucleotides and nucleic acids, into, out of or within a cell, or between cells, by means of some agent such as a transporter or pore. [GOC:ai]	6	0.0258	2.83E-4	0.04
GOBP_MICROTUBULE_BASED_PROCESS	948	Any cellular process that depends upon or alters the microtubule cytoskeleton, that part of the cytoskeleton comprising microtubules and their associated proteins. [GOC:mah]	12	0.0127	2.96E-4	4.1E-2
GOBP_CIRCULATORY_SYSTEM_DEVELOPMENT	1240	The process whose specific outcome is the progression of the circulatory system over time, from its formation to the mature structure. The circulatory system is the organ system that passes nutrients (such as amino acids and electrolytes), gases, hormones, blood cells, etc. to and from cells in the body to help fight diseases and help stabilize body temperature and pH to maintain homeostasis. [GO…	14	0.0113	2.98E-4	4.1E-2
GOBP_ESTABLISHMENT_OF_CELL_POLARITY	156	The specification and formation of anisotropic intracellular organization or cell growth patterns. [GOC:mah]	5	0.0321	3.41E-4	4.57E-2
GOMF_HELICASE_ACTIVITY	156	Catalysis of the reaction: ATP + H2O = ADP + phosphate, to drive the unwinding of a DNA or RNA helix. [GOC:jl]	5	0.0321	3.41E-4	4.57E-2
GOMF_TRANSITION_METAL_ION_BINDING	1115	Binding to a transition metal ions; a transition metal is an element whose atom has an incomplete d-subshell of extranuclear electrons, or which gives rise to a cation or cations with an incomplete d-subshell. Transition metals often have more than one valency state. Biologically relevant transition metals include vanadium, manganese, iron, copper, cobalt, nickel, molybdenum and silver. [ISBN:019…	13	0.0117	3.63E-4	4.81E-2
GOBP_HOMEOSTATIC_PROCESS	1744	Any biological process involved in the maintenance of an internal steady state. [GOC:jl, ISBN:0395825172]	17	0.0097	3.74E-4	4.89E-2

## Sheet: Table S6
Table S6.
Overlap Results
Cell types, 100 most significantly enriched cell types signature sets.
Abbreviations: The set name is called after the author describing the molecular signature (https://www.gsea-msigdb.org); k/K: is the ratio between the genes in overlap and total number of genes in the category FDR q-value is calculated correcting for multiple testing.
Analysis with VHL included in the list								Analysis without VHL
Collection(s):	C8							Collection(s):	C8
# overlaps shown:	28							# overlaps shown:	28
# genesets in collections:	840							# genesets in collections:	866
# genes in comparison (n):	162							# genes in comparison (n):	161
# genes in universe (N):	42577							# genes in universe (N):	43414
Gene Set Name	# Genes in Gene Set (K)	Description	# Genes in Overlap (k)	k/K	p-value	FDR q-value		Gene Set Name	# Genes in Gene Set (K)	Description	# Genes in Overlap (k)	k/K	p-value	FDR q-value
MANNO_MIDBRAIN_NEUROTYPES_HNBGABA	703	Cell types are named using anatomical and functional mnemonics prefixed by 'm' or'h' to indicate mouse and human respectively: OMTN, oculomotor and trochlear nucleus; Sert, serotonergic; NbM, medial neuroblast; NbDA, neuroblast dopaminergic; DA0-2, dopaminergic neurons; RN, red nucleus; Gaba1-2, GABAergic neurons; mNbL1-2, lateral neuroblasts; NbML1-5, mediolateral neuroblasts; NProg, neuronal pr…	14	0.0199	5.76E-7	3.9E-4		MANNO_MIDBRAIN_NEUROTYPES_HSERT	450	Cell types are named using anatomical and functional mnemonics prefixed by 'm' or'h' to indicate mouse and human respectively: OMTN, oculomotor and trochlear nucleus; Sert, serotonergic; NbM, medial neuroblast; NbDA, neuroblast dopaminergic; DA0-2, dopaminergic neurons; RN, red nucleus; Gaba1-2, GABAergic neurons; mNbL1-2, lateral neuroblasts; NbML1-5, mediolateral neuroblasts; NProg, neuronal pr…	11	0.0244	1.09E-6	9.41E-4
MANNO_MIDBRAIN_NEUROTYPES_HGABA	1106	Cell types are named using anatomical and functional mnemonics prefixed by 'm' or'h' to indicate mouse and human respectively: OMTN, oculomotor and trochlear nucleus; Sert, serotonergic; NbM, medial neuroblast; NbDA, neuroblast dopaminergic; DA0-2, dopaminergic neurons; RN, red nucleus; Gaba1-2, GABAergic neurons; mNbL1-2, lateral neuroblasts; NbML1-5, mediolateral neuroblasts; NProg, neuronal pr…	17	0.0154	1.25E-6	3.9E-4		MANNO_MIDBRAIN_NEUROTYPES_HNBGABA	703	Cell types are named using anatomical and functional mnemonics prefixed by 'm' or'h' to indicate mouse and human respectively: OMTN, oculomotor and trochlear nucleus; Sert, serotonergic; NbM, medial neuroblast; NbDA, neuroblast dopaminergic; DA0-2, dopaminergic neurons; RN, red nucleus; Gaba1-2, GABAergic neurons; mNbL1-2, lateral neuroblasts; NbML1-5, mediolateral neuroblasts; NProg, neuronal pr…	13	0.0185	2.51E-6	1.09E-3
MANNO_MIDBRAIN_NEUROTYPES_HSERT	450	Cell types are named using anatomical and functional mnemonics prefixed by 'm' or'h' to indicate mouse and human respectively: OMTN, oculomotor and trochlear nucleus; Sert, serotonergic; NbM, medial neuroblast; NbDA, neuroblast dopaminergic; DA0-2, dopaminergic neurons; RN, red nucleus; Gaba1-2, GABAergic neurons; mNbL1-2, lateral neuroblasts; NbML1-5, mediolateral neuroblasts; NProg, neuronal pr…	11	0.0244	1.39E-6	3.9E-4		MANNO_MIDBRAIN_NEUROTYPES_HGABA	1106	Cell types are named using anatomical and functional mnemonics prefixed by 'm' or'h' to indicate mouse and human respectively: OMTN, oculomotor and trochlear nucleus; Sert, serotonergic; NbM, medial neuroblast; NbDA, neuroblast dopaminergic; DA0-2, dopaminergic neurons; RN, red nucleus; Gaba1-2, GABAergic neurons; mNbL1-2, lateral neuroblasts; NbML1-5, mediolateral neuroblasts; NProg, neuronal pr…	16	0.0145	4.05E-6	1.17E-3
MANNO_MIDBRAIN_NEUROTYPES_HNBML5	465	Cell types are named using anatomical and functional mnemonics prefixed by 'm' or'h' to indicate mouse and human respectively: OMTN, oculomotor and trochlear nucleus; Sert, serotonergic; NbM, medial neuroblast; NbDA, neuroblast dopaminergic; DA0-2, dopaminergic neurons; RN, red nucleus; Gaba1-2, GABAergic neurons; mNbL1-2, lateral neuroblasts; NbML1-5, mediolateral neuroblasts; NProg, neuronal pr…	10	0.0215	1.29E-5	2.72E-3		MANNO_MIDBRAIN_NEUROTYPES_HNBML5	465	Cell types are named using anatomical and functional mnemonics prefixed by 'm' or'h' to indicate mouse and human respectively: OMTN, oculomotor and trochlear nucleus; Sert, serotonergic; NbM, medial neuroblast; NbDA, neuroblast dopaminergic; DA0-2, dopaminergic neurons; RN, red nucleus; Gaba1-2, GABAergic neurons; mNbL1-2, lateral neuroblasts; NbML1-5, mediolateral neuroblasts; NProg, neuronal pr…	10	0.0215	1.04E-5	2.25E-3
CUI_DEVELOPING_HEART_SMOOTH_MUSCLE_CELL	48		4	0.0833	3.45E-5	5.79E-3		CUI_DEVELOPING_HEART_SMOOTH_MUSCLE_CELL	48		4	0.0833	3.12E-5	5.41E-3
DESCARTES_FETAL_PLACENTA_MEGAKARYOCYTES	203	Marker genes curated from the annotated cluster as represented in the Descartes Human Gene Expression During Development database.	6	0.0296	1.35E-4	1.88E-2		DESCARTES_FETAL_PLACENTA_MEGAKARYOCYTES	204	Marker genes curated from the annotated cluster as represented in the Descartes Human Gene Expression During Development database.	6	0.0294	1.2E-4	1.74E-2
DESCARTES_FETAL_LUNG_VISCERAL_NEURONS	212	Marker genes curated from the annotated cluster as represented in the Descartes Human Gene Expression During Development database.	6	0.0283	1.7E-4	2.04E-2		DESCARTES_FETAL_LUNG_VISCERAL_NEURONS	212	Marker genes curated from the annotated cluster as represented in the Descartes Human Gene Expression During Development database.	6	0.0283	1.48E-4	1.83E-2
MANNO_MIDBRAIN_NEUROTYPES_HPROGFPL	322	Cell types are named using anatomical and functional mnemonics prefixed by 'm' or'h' to indicate mouse and human respectively: OMTN, oculomotor and trochlear nucleus; Sert, serotonergic; NbM, medial neuroblast; NbDA, neuroblast dopaminergic; DA0-2, dopaminergic neurons; RN, red nucleus; Gaba1-2, GABAergic neurons; mNbL1-2, lateral neuroblasts; NbML1-5, mediolateral neuroblasts; NProg, neuronal pr…	7	0.0217	2.49E-4	2.26E-2		MANNO_MIDBRAIN_NEUROTYPES_HPROGFPL	322	Cell types are named using anatomical and functional mnemonics prefixed by 'm' or'h' to indicate mouse and human respectively: OMTN, oculomotor and trochlear nucleus; Sert, serotonergic; NbM, medial neuroblast; NbDA, neuroblast dopaminergic; DA0-2, dopaminergic neurons; RN, red nucleus; Gaba1-2, GABAergic neurons; mNbL1-2, lateral neuroblasts; NbML1-5, mediolateral neuroblasts; NProg, neuronal pr…	7	0.0217	2.13E-4	1.91E-2
GAUTAM_EYE_CORNEA_CYTOTOXIC_T_CELLS	148	Occular cell types curated from Gautam and Hamashima et al. Multi-species single-cell transcriptomic analysis of ocular compartment regulons	5	0.0338	2.67E-4	2.26E-2		MURARO_PANCREAS_BETA_CELL	946		12	0.0127	2.3E-4	1.91E-2
MURARO_PANCREAS_BETA_CELL	946		12	0.0127	2.9E-4	2.26E-2		GAUTAM_EYE_CORNEA_CYTOTOXIC_T_CELLS	148	Occular cell types curated from Gautam and Hamashima et al. Multi-species single-cell transcriptomic analysis of ocular compartment regulons	5	0.0338	2.38E-4	1.91E-2
MANNO_MIDBRAIN_NEUROTYPES_HRGL2B	439	Cell types are named using anatomical and functional mnemonics prefixed by 'm' or'h' to indicate mouse and human respectively: OMTN, oculomotor and trochlear nucleus; Sert, serotonergic; NbM, medial neuroblast; NbDA, neuroblast dopaminergic; DA0-2, dopaminergic neurons; RN, red nucleus; Gaba1-2, GABAergic neurons; mNbL1-2, lateral neuroblasts; NbML1-5, mediolateral neuroblasts; NProg, neuronal pr…	8	0.0182	2.97E-4	2.26E-2		MANNO_MIDBRAIN_NEUROTYPES_HRGL2B	439	Cell types are named using anatomical and functional mnemonics prefixed by 'm' or'h' to indicate mouse and human respectively: OMTN, oculomotor and trochlear nucleus; Sert, serotonergic; NbM, medial neuroblast; NbDA, neuroblast dopaminergic; DA0-2, dopaminergic neurons; RN, red nucleus; Gaba1-2, GABAergic neurons; mNbL1-2, lateral neuroblasts; NbML1-5, mediolateral neuroblasts; NProg, neuronal pr…	8	0.0182	2.51E-4	1.91E-2
HE_LIM_SUN_FETAL_LUNG_C1_EARLY_STALK_CELL	567	Early stalk	9	0.0159	3.45E-4	2.26E-2		HE_LIM_SUN_FETAL_LUNG_C2_MEGAKARYOCYTE	694	Megakaryocyte	10	0.0144	2.86E-4	1.91E-2
HE_LIM_SUN_FETAL_LUNG_C2_MEGAKARYOCYTE	694	Megakaryocyte	10	0.0144	3.5E-4	2.26E-2		HE_LIM_SUN_FETAL_LUNG_C1_EARLY_STALK_CELL	567	Early stalk	9	0.0159	2.87E-4	1.91E-2
MANNO_MIDBRAIN_NEUROTYPES_HRGL3	574	Cell types are named using anatomical and functional mnemonics prefixed by 'm' or'h' to indicate mouse and human respectively: OMTN, oculomotor and trochlear nucleus; Sert, serotonergic; NbM, medial neuroblast; NbDA, neuroblast dopaminergic; DA0-2, dopaminergic neurons; RN, red nucleus; Gaba1-2, GABAergic neurons; mNbL1-2, lateral neuroblasts; NbML1-5, mediolateral neuroblasts; NProg, neuronal pr…	9	0.0157	3.77E-4	2.26E-2		MANNO_MIDBRAIN_NEUROTYPES_HRGL3	574	Cell types are named using anatomical and functional mnemonics prefixed by 'm' or'h' to indicate mouse and human respectively: OMTN, oculomotor and trochlear nucleus; Sert, serotonergic; NbM, medial neuroblast; NbDA, neuroblast dopaminergic; DA0-2, dopaminergic neurons; RN, red nucleus; Gaba1-2, GABAergic neurons; mNbL1-2, lateral neuroblasts; NbML1-5, mediolateral neuroblasts; NProg, neuronal pr…	9	0.0157	3.13E-4	1.94E-2
DESCARTES_FETAL_EYE_STROMAL_CELLS	91	Marker genes curated from the annotated cluster as represented in the Descartes Human Gene Expression During Development database.	4	0.0440	4.17E-4	2.34E-2		DESCARTES_FETAL_EYE_STROMAL_CELLS	91	Marker genes curated from the annotated cluster as represented in the Descartes Human Gene Expression During Development database.	4	0.0440	3.79E-4	2.19E-2
MANNO_MIDBRAIN_NEUROTYPES_HRGL2A	600	Cell types are named using anatomical and functional mnemonics prefixed by 'm' or'h' to indicate mouse and human respectively: OMTN, oculomotor and trochlear nucleus; Sert, serotonergic; NbM, medial neuroblast; NbDA, neuroblast dopaminergic; DA0-2, dopaminergic neurons; RN, red nucleus; Gaba1-2, GABAergic neurons; mNbL1-2, lateral neuroblasts; NbML1-5, mediolateral neuroblasts; NProg, neuronal pr…	9	0.0150	5.19E-4	2.72E-2		MANNO_MIDBRAIN_NEUROTYPES_HRGL2A	600	Cell types are named using anatomical and functional mnemonics prefixed by 'm' or'h' to indicate mouse and human respectively: OMTN, oculomotor and trochlear nucleus; Sert, serotonergic; NbM, medial neuroblast; NbDA, neuroblast dopaminergic; DA0-2, dopaminergic neurons; RN, red nucleus; Gaba1-2, GABAergic neurons; mNbL1-2, lateral neuroblasts; NbML1-5, mediolateral neuroblasts; NProg, neuronal pr…	9	0.0150	4.32E-4	2.34E-2
GAO_LARGE_INTESTINE_24W_C1_DCLK1POS_PROGENITOR	99		4	0.0404	5.74E-4	2.84E-2		GAO_LARGE_INTESTINE_24W_C1_DCLK1POS_PROGENITOR	99		4	0.0404	5.22E-4	2.66E-2
GAO_LARGE_INTESTINE_ADULT_CJ_IMMUNE_CELLS	505		8	0.0158	7.45E-4	3.48E-2		GAO_LARGE_INTESTINE_ADULT_CJ_IMMUNE_CELLS	505		8	0.0158	6.31E-4	3.04E-2
BUSSLINGER_GASTRIC_TUFT_CELLS	12		2	0.1667	9.26E-4	4.07E-2		BUSSLINGER_GASTRIC_TUFT_CELLS	12		2	0.1667	8.8E-4	3.65E-2
HE_LIM_SUN_FETAL_LUNG_C2_HSC_ELP_CELL	412	HSC/ELP	7	0.0170	1.07E-3	4.07E-2		HE_LIM_SUN_FETAL_LUNG_C2_CYCLING_DC_CELL	1423	Cycling DC	14	0.0098	8.92E-4	3.65E-2
DESCARTES_FETAL_ADRENAL_SYMPATHOBLASTS	118	Marker genes curated from the annotated cluster as represented in the Descartes Human Gene Expression During Development database.	4	0.0339	1.11E-3	4.07E-2		HE_LIM_SUN_FETAL_LUNG_C2_HSC_ELP_CELL	412	HSC/ELP	7	0.0170	9.2E-4	3.65E-2
HAY_BONE_MARROW_PRO_B	304		6	0.0197	1.14E-3	4.07E-2		HAY_BONE_MARROW_PRO_B	305		6	0.0197	1.01E-3	3.65E-2
HE_LIM_SUN_FETAL_LUNG_C2_CYCLING_DC_CELL	1423	Cycling DC	14	0.0098	1.14E-3	4.07E-2		DESCARTES_FETAL_ADRENAL_SYMPATHOBLASTS	119	Marker genes curated from the annotated cluster as represented in the Descartes Human Gene Expression During Development database.	4	0.0336	1.04E-3	3.65E-2
MANNO_MIDBRAIN_NEUROTYPES_HPROGM	307	Cell types are named using anatomical and functional mnemonics prefixed by 'm' or'h' to indicate mouse and human respectively: OMTN, oculomotor and trochlear nucleus; Sert, serotonergic; NbM, medial neuroblast; NbDA, neuroblast dopaminergic; DA0-2, dopaminergic neurons; RN, red nucleus; Gaba1-2, GABAergic neurons; mNbL1-2, lateral neuroblasts; NbML1-5, mediolateral neuroblasts; NProg, neuronal pr…	6	0.0195	1.2E-3	4.07E-2		MANNO_MIDBRAIN_NEUROTYPES_HPROGM	307	Cell types are named using anatomical and functional mnemonics prefixed by 'm' or'h' to indicate mouse and human respectively: OMTN, oculomotor and trochlear nucleus; Sert, serotonergic; NbM, medial neuroblast; NbDA, neuroblast dopaminergic; DA0-2, dopaminergic neurons; RN, red nucleus; Gaba1-2, GABAergic neurons; mNbL1-2, lateral neuroblasts; NbML1-5, mediolateral neuroblasts; NProg, neuronal pr…	6	0.0195	1.05E-3	3.65E-2
DESCARTES_MAIN_FETAL_THYMOCYTES	121	Marker genes curated from the annotated cluster as represented in the Descartes Human Gene Expression During Development database.	4	0.0331	1.21E-3	4.07E-2		MURARO_PANCREAS_MESENCHYMAL_STROMAL_CELL	681		9	0.0132	1.06E-3	3.65E-2
MURARO_PANCREAS_MESENCHYMAL_STROMAL_CELL	681		9	0.0132	1.26E-3	4.07E-2		DESCARTES_MAIN_FETAL_THYMOCYTES	124	Marker genes curated from the annotated cluster as represented in the Descartes Human Gene Expression During Development database.	4	0.0323	1.21E-3	4.03E-2
FAN_EMBRYONIC_CTX_BRAIN_ENDOTHELIAL_1	440		7	0.0159	1.55E-3	4.83E-2		FAN_EMBRYONIC_CTX_BRAIN_ENDOTHELIAL_1	439		7	0.0159	1.32E-3	4.25E-2
FAN_OVARY_CL11_MURAL_GRANULOSA_CELL	444	Pseudotime analysis using Monocle 3 alpha, that places the progenitor cell population in the middle of a longer trajectory segment, revealed that pGC (CL15) branched to mural GC (CL11) and mature cumulus GC (CL8 and CL3) (Fig. 6a).	7	0.0158	1.63E-3	4.9E-2		FAN_OVARY_CL11_MURAL_GRANULOSA_CELL	444	Pseudotime analysis using Monocle 3 alpha, that places the progenitor cell population in the middle of a longer trajectory segment, revealed that pGC (CL15) branched to mural GC (CL11) and mature cumulus GC (CL8 and CL3) (Fig. 6a).	7	0.0158	1.41E-3	4.37E-2
